# Supplementary material for: How Epstein–Barr Virus and Kaposi’s Sarcoma-Associated Herpesvirus Are Maintained Together to Transform the Same B-Cell
Source: Viruses. 2021 Jul 28;13(8):1478. doi: 10.3390/v13081478 (PMC8402831; doi:10.3390/v13081478)
Supplement: Supplementary file 1 [file viruses-13-01478-s001.zip]

Archive with 1 entries (1 files):
- viruses-1284191-supplementary.pdf
